# Supplementary material for: Safety and Influenza Infections in Children Aged 6–35 Months Receiving Cell Culture-Derived Inactivated Quadrivalent Influenza Vaccine During the 2023–2024 Influenza Season in South Korea
Source: Vaccines (Basel). 2025 May 8;13(5):501. doi: 10.3390/vaccines13050501 (PMC12115390; doi:10.3390/vaccines13050501)
Supplement: Supplementary file 1 [file vaccines-13-00501-s001.zip]

Archive with 1 entries (1 files):
- vaccines-3582003-supplementary.pdf
